# Supplementary material for: Synthesis and SAR Analysis of Novel 4-Hydroxytamoxifen Analogues Based on Their Cytotoxic Activity and Electron-Donor Character
Source: Molecules. 2022 Oct 10;27(19):6758. doi: 10.3390/molecules27196758 (PMC9573586; doi:10.3390/molecules27196758)
Supplement: Supplementary file 1 [file molecules-27-06758-s001.zip]

Archive with 1 entries (1 files):
- molecules-1951776-supplementary.pdf
